# Supplementary material for: Single-Sided Digital Microfluidic (SDMF) Devices for Effective Coolant Delivery and Enhanced Two-Phase Cooling
Source: Micromachines (Basel). 2016 Dec 24;8(1):3. doi: 10.3390/mi8010003 (PMC6190137; doi:10.3390/mi8010003)
Supplement: Supplementary file 1 [file micromachines-08-00003-s001.zip]

Archive with 3 entries (3 files):
- Video S2.wmv
- Video S3.wmv
- Video S1.wmv
